# Supplementary material for: Development and Validation of the Low Sit–High Step Test for Assessing Lower-Extremity Function in Sarcopenia
Source: Diagnostics (Basel). 2026 Feb 4;16(3):480. doi: 10.3390/diagnostics16030480 (PMC12896763; doi:10.3390/diagnostics16030480)
Supplement: Supplementary file 1 [file diagnostics-16-00480-s001.zip]

Archive with 1 entries (1 files):
- diagnostics-4034153-supplementary.pdf
